# Supplementary material for: ﻿A new species of Argyreia (Convolvulaceae) from Yunnan, China
Source: PhytoKeys. 2023 May 2;225:199–209. doi: 10.3897/phytokeys.225.100646 (PMC10170312; doi:10.3897/phytokeys.225.100646)
Supplement: XML Treatment for Argyreia subrotunda [file phytokeys.225.100646-treatment1.xml]

<!DOCTYPE tp:taxon-treatment
  PUBLIC "-//TaxonX//DTD Taxonomic Treatment Publishing DTD v0 20100105//EN" "tax-treatment-NSO.dtd">
<tp:taxon-treatment xmlns:tp="http://www.plazi.org/taxpub"><tp:treatment-meta><kwd-group><label>Taxon classification</label><kwd>
              <named-content content-type="kingdom">Plantae</named-content>
            </kwd><kwd>
              <named-content content-type="order">Solanales</named-content>
            </kwd><kwd>
              <named-content content-type="family">Convolvulaceae</named-content>
            </kwd></kwd-group><mixed-citation publication-type="journal"><person-group><name><surname>Zhang</surname><given-names>Mao-Lin</given-names></name><name><surname>He</surname><given-names>Yi</given-names></name><name><surname>Liu</surname><given-names>Quan-Ru</given-names></name></person-group><article-title>﻿A new species of <italic><tp:taxon-name><tp:taxon-name-part taxon-name-part-type="genus" reg="Argyreia">Argyreia</tp:taxon-name-part></tp:taxon-name></italic> (<tp:taxon-name><tp:taxon-name-part taxon-name-part-type="family">Convolvulaceae</tp:taxon-name-part></tp:taxon-name>) from Yunnan, China</article-title><source>PhytoKeys</source><day>02</day><month>05</month><year>2023</year><volume>225</volume><fpage>199</fpage><lpage>209</lpage><pub-id pub-id-type="doi">10.3897/phytokeys.225.100646</pub-id></mixed-citation></tp:treatment-meta><tp:nomenclature><label>﻿</label><tp:taxon-name>
            <object-id xmlns:xlink="http://www.w3.org/1999/xlink" content-type="arpha" xlink:type="simple">4B08EF65-8DC3-503A-AEC0-BAB7CC79B2B4</object-id>
            <tp:taxon-name-part taxon-name-part-type="genus" reg="Argyreia">Argyreia</tp:taxon-name-part>
            <tp:taxon-name-part taxon-name-part-type="species" reg="subrotunda">subrotunda</tp:taxon-name-part>
            <object-id xmlns:xlink="http://www.w3.org/1999/xlink" content-type="ipni" xlink:type="simple">urn:lsid:ipni.org:names:77318528-1</object-id>
          </tp:taxon-name><tp:taxon-authority>Q.R.Liu &amp; M.L.Zhang</tp:taxon-authority><tp:taxon-status xmlns:xlink="http://www.w3.org/1999/xlink" xlink:type="simple">sp. nov.</tp:taxon-status><xref ref-type="fig" rid="F1">Figs 1</xref><xref ref-type="fig" rid="F2">, 2</xref></tp:nomenclature><tp:treatment-sec sec-type="material" id="SECID0EZJAC"><title>Type.</title><p>China. Yunnan Province: Malipo County, Xinzhai Village, <named-content xmlns:xlink="http://www.w3.org/1999/xlink" content-type="dwc:verbatimCoordinates" xlink:type="simple"><named-content content-type="geo-json" specific-use="{&#34;type&#34;:&#34;Point&#34;,&#34;coordinates&#34;:[104.775308,22.963336]}" id="NCID0ECKAC" xlink:type="simple">22°57'48.01"N, 104°46'31.11"E</named-content></named-content>, along roadside, 1300 m elev., 27 Aug 2021, fl. <italic>M. L. Zhang BNU2021YN074</italic> (holotype: BNU0053319!; isotypes: <named-content xmlns:xlink="http://www.w3.org/1999/xlink" content-type="dwc:institutional_code" xlink:title="Beijing Normal University" xlink:href="http://grbio.org/institution/beijing-normal-university" xlink:type="simple">BNU</named-content>!).</p><fig id="F1" position="float" orientation="portrait"><object-id xmlns:xlink="http://www.w3.org/1999/xlink" content-type="doi" xlink:type="simple">10.3897/phytokeys.225.100646.figure1</object-id><object-id xmlns:xlink="http://www.w3.org/1999/xlink" content-type="arpha" xlink:type="simple">A19ED7D6-0538-518D-92E8-6B4A4316CB87</object-id><label>Figure 1.</label><caption><p><italic><tp:taxon-name><tp:taxon-name-part taxon-name-part-type="genus" reg="Argyreia">Argyreia</tp:taxon-name-part><tp:taxon-name-part taxon-name-part-type="species" reg="subrotunda">subrotunda</tp:taxon-name-part></tp:taxon-name></italic> Q.R.Liu &amp; M.L.Zhang, sp. nov. <bold>A</bold> stem with leaves and inflorescences <bold>B</bold> bract (outside) <bold>C</bold> bract (inside) <bold>D</bold> sepals from outer (left) to innermost (right) <bold>E</bold> opened corolla showing mid-petaline bands <bold>F</bold> opened corolla with stamens <bold>G</bold> pistil <bold>H</bold> fruit with persistent sepals <bold>I</bold> seed (adaxial surface) <bold>J</bold> seed (lateral surface). All drawn by Quan-Ru Liu from voucher specimens <italic>M. L. Zhang BNU2021YN074</italic> (<named-content xmlns:xlink="http://www.w3.org/1999/xlink" content-type="dwc:institutional_code" xlink:title="Beijing Normal University" xlink:href="http://grbio.org/institution/beijing-normal-university" xlink:type="simple">BNU</named-content>!) (<bold>A–G</bold>), <italic>X. B. Guo BNU2021YN081</italic> (<named-content xmlns:xlink="http://www.w3.org/1999/xlink" content-type="dwc:institutional_code" xlink:title="Beijing Normal University" xlink:href="http://grbio.org/institution/beijing-normal-university" xlink:type="simple">BNU</named-content>!) (<bold>H–J</bold>).</p></caption><graphic xmlns:xlink="http://www.w3.org/1999/xlink" xlink:href="phytokeys-225-199_article-100646__-g001.jpg" position="float" orientation="portrait" xlink:type="simple" id="oo_845192.jpg"><uri content-type="original_file" xlink:type="simple">https://binary.pensoft.net/fig/845192</uri></graphic></fig></tp:treatment-sec><tp:treatment-sec sec-type="diagnosis" id="SECID0EMMAC"><title>Diagnosis.</title><p><italic><tp:taxon-name><tp:taxon-name-part taxon-name-part-type="genus" reg="Argyreia">A.</tp:taxon-name-part><tp:taxon-name-part taxon-name-part-type="species" reg="subrotunda">subrotunda</tp:taxon-name-part></tp:taxon-name></italic> is unique, a small-flowered type with an entire or shallowly lobed corolla as well as exserted stamens and pistils (included in dry specimens), smaller elliptic bracts, and outer sepals ovate-circular. It is similar to <italic><tp:taxon-name><tp:taxon-name-part taxon-name-part-type="genus" reg="Argyreia">A.</tp:taxon-name-part><tp:taxon-name-part taxon-name-part-type="species" reg="wallichii">wallichii</tp:taxon-name-part></tp:taxon-name></italic> in indumentum features (whitish tomentose) and fruit types (red globose berry), but differs by its smaller elliptic bracts (vs. ovate-oblong), lax flat-topped cymes (vs. compact capitate) and shorter corolla tubes (2–2.5 cm vs. 4–5 cm). Additionally, <italic><tp:taxon-name><tp:taxon-name-part taxon-name-part-type="genus" reg="Argyreia">A.</tp:taxon-name-part><tp:taxon-name-part taxon-name-part-type="species" reg="subrotunda">subrotunda</tp:taxon-name-part></tp:taxon-name></italic> is similar to <italic><tp:taxon-name><tp:taxon-name-part taxon-name-part-type="genus" reg="Argyreia">A.</tp:taxon-name-part><tp:taxon-name-part taxon-name-part-type="species" reg="fulvocymosa">fulvocymosa</tp:taxon-name-part></tp:taxon-name></italic> in leaf shape (broadly ovate-circular to nearly circular) and inflorescence (flat-topped cymes), but the latter is covered with densely yellowish villus and has a distinctly 5-lobed corolla, which is very easy to distinguish (Table <xref ref-type="table" rid="T1">1</xref>).</p><table-wrap id="T1" position="float" orientation="portrait"><label>Table 1.</label><caption><p>Comparisons of <italic><tp:taxon-name><tp:taxon-name-part taxon-name-part-type="genus" reg="Argyreia">A.</tp:taxon-name-part><tp:taxon-name-part taxon-name-part-type="species" reg="fulvocymosa">fulvocymosa</tp:taxon-name-part></tp:taxon-name></italic>, <italic><tp:taxon-name><tp:taxon-name-part taxon-name-part-type="genus" reg="Argyreia">A.</tp:taxon-name-part><tp:taxon-name-part taxon-name-part-type="species" reg="subrotunda">subrotunda</tp:taxon-name-part></tp:taxon-name></italic> and <italic><tp:taxon-name><tp:taxon-name-part taxon-name-part-type="genus" reg="Argyreia">A.</tp:taxon-name-part><tp:taxon-name-part taxon-name-part-type="species" reg="wallichii">wallichii</tp:taxon-name-part></tp:taxon-name></italic>.</p></caption><table id="TID0ECSAG" rules="all"><tbody><tr><th rowspan="1" colspan="1">Character</th><th rowspan="1" colspan="1"/><th rowspan="1" colspan="1">
                    <italic>
                      <tp:taxon-name><tp:taxon-name-part taxon-name-part-type="genus" reg="Argyreia">A.</tp:taxon-name-part><tp:taxon-name-part taxon-name-part-type="species" reg="fulvocymosa">fulvocymosa</tp:taxon-name-part></tp:taxon-name>
                    </italic>
                  </th><th rowspan="1" colspan="1">
                    <italic>
                      <tp:taxon-name><tp:taxon-name-part taxon-name-part-type="genus" reg="Argyreia">A.</tp:taxon-name-part><tp:taxon-name-part taxon-name-part-type="species" reg="subrotunda">subrotunda</tp:taxon-name-part></tp:taxon-name>
                    </italic>
                  </th><th rowspan="1" colspan="1">
                    <italic>
                      <tp:taxon-name><tp:taxon-name-part taxon-name-part-type="genus" reg="Argyreia">A.</tp:taxon-name-part><tp:taxon-name-part taxon-name-part-type="species" reg="wallichii">wallichii</tp:taxon-name-part></tp:taxon-name>
                    </italic>
                  </th></tr><tr><td rowspan="1" colspan="1">Inflorescence</td><td rowspan="1" colspan="1"/><td rowspan="1" colspan="1">flat-topped cymes</td><td rowspan="1" colspan="1">
                    <bold>flat-topped cymes</bold>
                  </td><td rowspan="1" colspan="1">
                    <bold>capitate cymes</bold>
                  </td></tr><tr><td rowspan="2" colspan="1">Bract</td><td rowspan="1" colspan="1">Shape</td><td rowspan="1" colspan="1">unknown</td><td rowspan="1" colspan="1">
                    <bold>elliptic</bold>
                  </td><td rowspan="1" colspan="1">
                    <bold>ovate-oblong</bold>
                  </td></tr><tr><td rowspan="1" colspan="1">Size</td><td rowspan="1" colspan="1">unknown</td><td rowspan="1" colspan="1"><bold>0.8–1</bold> cm × <bold>0.4–0.8</bold> cm</td><td rowspan="1" colspan="1"><bold>2.5–3.5</bold> cm × <bold>1.5–2.5</bold> cm</td></tr><tr><td rowspan="1" colspan="1">Outer sepal</td><td rowspan="1" colspan="1">Shape</td><td rowspan="1" colspan="1">broadly ovate-circular</td><td rowspan="1" colspan="1">ovate-circular</td><td rowspan="1" colspan="1">elliptic-oblong</td></tr><tr><td rowspan="3" colspan="1">Corolla</td><td rowspan="1" colspan="1">Length</td><td rowspan="1" colspan="1">ca. 2 cm</td><td rowspan="1" colspan="1"><bold>2–2.5</bold> cm</td><td rowspan="1" colspan="1"><bold>4–5</bold> cm</td></tr><tr><td rowspan="1" colspan="1">Mid-petaline bands indumentum</td><td rowspan="1" colspan="1">yellowish hirsute</td><td rowspan="1" colspan="1">whitish villous</td><td rowspan="1" colspan="1">whitish villous</td></tr><tr><td rowspan="1" colspan="1">Limb</td><td rowspan="1" colspan="1">
                    <bold>distinctly 5-lobed</bold>
                  </td><td rowspan="1" colspan="1">
                    <bold>entire or shallowly lobed</bold>
                  </td><td rowspan="1" colspan="1">entire or shallowly lobed</td></tr><tr><td rowspan="1" colspan="1">Stamen and pistil</td><td rowspan="1" colspan="1"/><td rowspan="1" colspan="1">exserted</td><td rowspan="1" colspan="1">exserted</td><td rowspan="1" colspan="1">included</td></tr></tbody></table></table-wrap></tp:treatment-sec><tp:treatment-sec sec-type="description" id="SECID0E5FAE"><title>Description.</title><p>Climbing lianas; stem woody at base, herbaceous above, the former puberulent, the latter covered with whitish trichomes. Leaves simple, alternate; petiole 6–10 cm long, tomentose; leaf blades broadly ovate to rounded, 13–16 × 12–15 cm; base truncate or slightly cordate, occasionally oblique, margins entire, apex acute or obtuse, sometimes slightly emarginate; adaxially green, sparsely whitish velutinous only along leaf veins, abaxially paler, densely shining tomentose; secondary veins 13–15 on either side, curved to edge, veins slightly raised adaxially, more prominently raised abaxially. Inflorescences flat-topped cymes, axillary or terminal; peduncle 2–5 cm long, tomentose, angulate, secondary and tertiary peduncle 6–12 mm long; bracts small, elliptic, 8–10 × 4–8 mm, obtuse, hairy outside, veined; pedicels 5–7 mm long, up to 10 mm in fruit. Flowers diurnal; sepals unequal, 2 outer ovate-circular, 8–9 × 6–7mm, 3 inner elliptic, 6–7 × 3–5 mm, apex obtuse, abaxially whitish tomentose, adaxially glabrous, veined, enlarged in fruit, rose-red, shiny. Corolla tubular-funnelform, 2–2.5 cm long, pink, densely whitish villous outside on mid-petaline bands, otherwise glabrous, limb entire or shallowly lobed. Stamens exserted; filaments filiform, 14–15 mm long, attaching to the site of ca. 5 mm from stamens base, expanded at attachment points and densely whitish hairy there; anthers oblong, 3–4 mm long; pollen globose, pantoporate, with spines, 90–101 μm in diameter. Pistil exserted; disc ringlike, glabrous, ca. 1 mm high; ovary glabrous, ovoid, 2–3 mm high; style filiform, glabrous, 20–22 mm long; stigmas capitate, 2-lobed. Fruit enclosed in persistent, accrescent calyx, 2 outer fruiting sepals enlarging to 10–11 × 7–8 mm, 3 inner sepals 8–10 × 5–6 mm; berry subglobose, 7–10 mm in diam., purple-red, glabrous, exocarp leathery shiny, with obvious stomata under a magnifier, wrinkled when dry. Seeds 1–2, subglobose or hemispherical, 3.5–4 × 4–4.5 × 2.5–3 mm, black, glabrous, surface not smooth; hilum subcordate, brown, basal, margin with sparsely whitish hairy.</p><fig id="F2" position="float" orientation="portrait"><object-id xmlns:xlink="http://www.w3.org/1999/xlink" content-type="doi" xlink:type="simple">10.3897/phytokeys.225.100646.figure2</object-id><object-id xmlns:xlink="http://www.w3.org/1999/xlink" content-type="arpha" xlink:type="simple">E4B53116-1027-518F-8CBE-813125ACE9BF</object-id><label>Figure 2.</label><caption><p><italic><tp:taxon-name><tp:taxon-name-part taxon-name-part-type="genus" reg="Argyreia">Argyreia</tp:taxon-name-part><tp:taxon-name-part taxon-name-part-type="species" reg="subrotunda">subrotunda</tp:taxon-name-part></tp:taxon-name></italic> Q.R.Liu &amp; M.L.Zhang, sp. nov. <bold>A</bold> plant habit <bold>B</bold> inflorescence <bold>C</bold> flower in frontal view <bold>D</bold> fruit with persistent sepals <bold>E</bold> seeds: adaxial surface (left); lateral surface (right). Scale bar: 5 mm. Photographs <bold>A–C, E</bold> by Mao-Lin Zhang, <bold>D</bold> by Xi-Bing Guo.</p></caption><graphic xmlns:xlink="http://www.w3.org/1999/xlink" xlink:href="phytokeys-225-199_article-100646__-g002.jpg" position="float" orientation="portrait" xlink:type="simple" id="oo_845193.jpg"><uri content-type="original_file" xlink:type="simple">https://binary.pensoft.net/fig/845193</uri></graphic></fig></tp:treatment-sec><tp:treatment-sec sec-type="phenology" id="SECID0EJHAE"><title>Phenology.</title><p>Flowering from August to November; fruiting in November to February.</p></tp:treatment-sec><tp:treatment-sec sec-type="distribution" id="SECID0EOHAE"><title>Distribution and habitat.</title><p>Distributed in Yunnan and Gaungxi Province (Fig. <xref ref-type="fig" rid="F3">3</xref>), occurring at elevations of ca. 650–1300 m, distributed at open and sunny places such as roadsides, thickets, edges of mingled forest.</p><fig id="F3" position="float" orientation="portrait"><object-id xmlns:xlink="http://www.w3.org/1999/xlink" content-type="doi" xlink:type="simple">10.3897/phytokeys.225.100646.figure3</object-id><object-id xmlns:xlink="http://www.w3.org/1999/xlink" content-type="arpha" xlink:type="simple">88703ADE-C923-57BF-BA3C-536746E1E09A</object-id><label>Figure 3.</label><caption><p>Distribution of <italic><tp:taxon-name><tp:taxon-name-part taxon-name-part-type="genus" reg="Argyreia">Argyreia</tp:taxon-name-part><tp:taxon-name-part taxon-name-part-type="species" reg="subrotunda">subrotunda</tp:taxon-name-part></tp:taxon-name></italic> in China. Drawn by Yi He.</p></caption><graphic xmlns:xlink="http://www.w3.org/1999/xlink" xlink:href="phytokeys-225-199_article-100646__-g003.jpg" position="float" orientation="portrait" xlink:type="simple" id="oo_845194.jpg"><uri content-type="original_file" xlink:type="simple">https://binary.pensoft.net/fig/845194</uri></graphic></fig></tp:treatment-sec><tp:treatment-sec sec-type="Preliminary conservation status" id="SECID0EQIAE"><title>Preliminary conservation status.</title><p>Least Concern (LC). At present, five populations have been collected in Malipo County, Maguan County and Napo County. Each population is large with high flowering rates, and the number of mature individuals in the population is more than 50. According to the <xref ref-type="bibr" rid="B5">IUCN (2019)</xref> red list categories and criteria, <italic><tp:taxon-name><tp:taxon-name-part taxon-name-part-type="genus" reg="Argyreia">A.</tp:taxon-name-part><tp:taxon-name-part taxon-name-part-type="species" reg="subrotunda">subrotunda</tp:taxon-name-part></tp:taxon-name></italic> should be categorized as a ‘Least Concern (LC)’ species, which needs further investigation and research to more fully assess the conservation status.</p></tp:treatment-sec><tp:treatment-sec sec-type="etymology" id="SECID0EFJAE"><title>Etymology.</title><p>The specific epithet refers to the leaf shape, which is near-round.</p></tp:treatment-sec><tp:treatment-sec sec-type="Chinese name" id="SECID0EKJAE"><title>Chinese name.</title><p>近圆叶银背藤 (Jìn Yuán Yè Yín Bèi Téng).</p></tp:treatment-sec><tp:treatment-sec sec-type="material" id="SECID0EPJAE"><title>Additional specimens examined.</title><p>China, Guangxi Province: Napo County, Baisheng Township, Naen Reservoir, 26 Nov. 2013, fr. <italic>B. Y. Huang et al. 451026131126017LY</italic> (GXMG!); Yunnan Province: Malipo County, Bar-bu, 1000 m elev., 2 Feb. 1940, fr. <italic>C. W. Wang et al. 86509</italic> (PE!); Malipo County, Wen-tian Road beside National Highway G246, 650 m elev., 23 Nov. 2021, fr. <italic>X. B. Guo BNU2021YN081</italic> (<named-content xmlns:xlink="http://www.w3.org/1999/xlink" content-type="dwc:institutional_code" xlink:title="Beijing Normal University" xlink:href="http://grbio.org/institution/beijing-normal-university" xlink:type="simple">BNU</named-content>!); Malipo County, Xinzhai Village, 1300 m elev., 23 Nov. 2021, fl. <italic>X. B. Guo BNU2021YN082</italic> (<named-content xmlns:xlink="http://www.w3.org/1999/xlink" content-type="dwc:institutional_code" xlink:title="Beijing Normal University" xlink:href="http://grbio.org/institution/beijing-normal-university" xlink:type="simple">BNU</named-content>!).</p><sec sec-type="﻿Pollen morphology" id="SECID0EHKAE"><title>﻿Pollen morphology</title><p>The observed pollen grains of <italic><tp:taxon-name><tp:taxon-name-part taxon-name-part-type="genus" reg="Argyreia">A.</tp:taxon-name-part><tp:taxon-name-part taxon-name-part-type="species" reg="subrotunda">subrotunda</tp:taxon-name-part></tp:taxon-name></italic> were monad, spheroidal to subspheroidal and radially symmetrical, with polypantoporate and echinate ornamentation (Fig. <xref ref-type="fig" rid="F4">4</xref>). It was possible to divide into two types based on the pollen morphology as follows: the diameter of the pollen grain was less than 100 μm with shorter bottle-like spines (5–7 μm), such as <italic><tp:taxon-name><tp:taxon-name-part taxon-name-part-type="genus" reg="Argyreia">A.</tp:taxon-name-part><tp:taxon-name-part taxon-name-part-type="species" reg="wallichii">wallichii</tp:taxon-name-part></tp:taxon-name></italic> and the new species <italic><tp:taxon-name><tp:taxon-name-part taxon-name-part-type="genus" reg="Argyreia">A.</tp:taxon-name-part><tp:taxon-name-part taxon-name-part-type="species" reg="subrotunda">subrotunda</tp:taxon-name-part></tp:taxon-name></italic>; the diameter of pollen grains was over 100 μm with longer cone-shaped spines (≥ 10 μm), such as <italic><tp:taxon-name><tp:taxon-name-part taxon-name-part-type="genus" reg="Argyreia">A.</tp:taxon-name-part><tp:taxon-name-part taxon-name-part-type="species" reg="marlipoensis">marlipoensis</tp:taxon-name-part></tp:taxon-name></italic>, which is endemic to Yunnan province, and the flower of which is first seen in this study.</p><fig id="F4" position="float" orientation="portrait"><object-id xmlns:xlink="http://www.w3.org/1999/xlink" content-type="doi" xlink:type="simple">10.3897/phytokeys.225.100646.figure4</object-id><object-id xmlns:xlink="http://www.w3.org/1999/xlink" content-type="arpha" xlink:type="simple">F7A4B49F-E35C-50D9-AC0D-1BA6AF2B6FF8</object-id><label>Figure 4.</label><caption><p>Comparison of pollen morphology <bold>A</bold><italic><tp:taxon-name><tp:taxon-name-part taxon-name-part-type="genus" reg="Argyreia">Argyreia</tp:taxon-name-part><tp:taxon-name-part taxon-name-part-type="species" reg="subrotunda">subrotunda</tp:taxon-name-part></tp:taxon-name></italic><bold>B</bold><italic><tp:taxon-name><tp:taxon-name-part taxon-name-part-type="genus" reg="Argyreia">A.</tp:taxon-name-part><tp:taxon-name-part taxon-name-part-type="species" reg="wallichii">wallichii</tp:taxon-name-part></tp:taxon-name></italic><bold>C</bold><italic><tp:taxon-name><tp:taxon-name-part taxon-name-part-type="genus" reg="Argyreia">A.</tp:taxon-name-part><tp:taxon-name-part taxon-name-part-type="species" reg="marlipoensis">marlipoensis</tp:taxon-name-part></tp:taxon-name></italic>. Scale bars: 20 μm.</p></caption><graphic xmlns:xlink="http://www.w3.org/1999/xlink" xlink:href="phytokeys-225-199_article-100646__-g004.jpg" position="float" orientation="portrait" xlink:type="simple" id="oo_845195.jpg"><uri content-type="original_file" xlink:type="simple">https://binary.pensoft.net/fig/845195</uri></graphic></fig></sec></tp:treatment-sec><ref-list><ref id="B5"><mixed-citation xmlns:xlink="http://www.w3.org/1999/xlink" xlink:type="simple">IUCN (<year>2019</year>) Guidelines for Using the IUCN Red List Categories and Criteria. Version 14. Prepared by the Standards and Petitions Committee. <ext-link xlink:href="http://www.iucnredlist.org/documents/RedListGuidelines.pdf" ext-link-type="uri" xlink:type="simple">http://www.iucnredlist.org/documents/RedListGuidelines.pdf</ext-link> [Accessed 5 January 2020]</mixed-citation></ref></ref-list></tp:taxon-treatment>
